# Supplementary material for: Which Patients Do We Need to Test for BRCA1/2 Mutation? Feasibility of Adjuvant Olaparib Treatment in Early Breast Cancer–Real-World Data from Two Large German Breast Centers
Source: Cancers (Basel). 2023 Jul 28;15(15):3847. doi: 10.3390/cancers15153847 (PMC10417328; doi:10.3390/cancers15153847)
Supplement: Supplementary file 1 [file cancers-15-03847-s001.zip]

Archive with 1 entries (1 files):
- cancers-2490325-supplementary.pdf
